# Supplementary material for: NbSOBIR1 Partitions Into Plasma Membrane Microdomains and Binds ER-Localized NbRLP1
Source: Front Plant Sci. 2021 Sep 1;12:721548. doi: 10.3389/fpls.2021.721548 (PMC8442688; doi:10.3389/fpls.2021.721548)
Supplement: Supplementary Table 1 — A list of primers used in this study and the sequence of 1.41- and 2.91-Kb NbRLP1. [file Table_1.XLSX]

## Sheet: 工作表1
Table S1. A list of oligonulceotides and DNA sequences
A. Oligonucleotides used in this study
Primer name	Sequences (5' to 3')	Note
NbRLP1_F1-3	CACCATGATGATGGTTCCCAAATTATCTTC	NbRLP1 ORF aa 1-969, NbRLP1ΔC aa 1-935
NbRLP1_R1-2	TCTTCTGTTGTGCCTTTGACAGGC	NbRLP1 ORF aa 1-969
NbRLP1_TRVF3-3	CTATAATATAAAACTATACCCTGCACCAAC	NbRLP1 silencing nt -100-160
NbRLP1_TRVR3	CTGTCCATGAAGCCAATAAGGAA	NbRLP1 silencing nt -100-160
SmaI_SYT1-F1	ACACCCCGGGATGGGCTTTTTCAGTACGATACTAG	SYT1 ORF
SalI_SYT1-R1	GAGAGTCGACAGAGGCAGTTCGCCA	SYT1 ORF
CACC_SmaI_SYT1-F1	CACCCCCGGGATGGGCTTTTTCAGTACGATACTAG	SYT1-mCherry
mCherry_R1	TCATCGCGACTTGTACAGCT	SYT1-mCherry
NbRLP1_qF1	TGCGTGGCAATGAACTAGAG	NbRLP1 nt 1895-2012 for qRT-PCR
NbRLP1_qR1	ATACCCAACCACATCGGAGA	NbRLP1 nt 1895-2012 for qRT-PCR
NbSOBIR1_qF1	GTTCACTGGAAAAATACCC	NbSOBIR1 nt 534-690 qRT-PCR
NbSOBIR1_qR1	GTAACGTTTTGGAACGAAGTGC	NbSOBIR1 nt 534-690 qRT-PCR
NbEF1a-qF1	TGAATGCACCACGAAGCTC	qRT-PCR
NbEF1a-qR1	CCAACATTGTCACCAGGAAGTG	qRT-PCR
NbRLP1-TCCACA/AGTACT-R	TTAGGAGAGCAGTTGCTTCCTCAGTACTAGCAGCAAAAGTAACTGCAAAG	pENTR-NbRLP1 for silent mutation
NbRLP1-TCCACA/AGTACT-F	CTTTGCAGTTACTTTTGCTGCTAGTACTGAGGAAGCAACTGCTCTCCTAA	pENTR-NbRLP1 for silent mutation
NbRLP1-2805-R	AGCTGAAAGCATGAAATATGC	NbRLP1ΔC aa 1-935
ScaI_NbRLP1_2737_F12	GAGAAGTACTGCTGCTGTTATGGGATAT	NbRLP1ΔN aa 913-969
AscI_VN_F1	AAAAGGCGCGCCAACAGATCCATCGCCAC	Venus N terminal half aa 1-173 for BiFC
AscI_VN_R1	AAAAGGCGCGCCCTACTCGATATTGTGGCG	Venus N terminal half aa 1-173 for BiFC
AscI_VC_F1	AAAAGGCGCGCCATGAACCGTCCGGCGT	Venus C terminal half aa 155-238 for BiFC
AscI_VC_R1	AAAAGGCGCGCCCTACTTGTACAGCTCGTC	Venus C terminal half aa 155-238 for BiFC
B. DNA sequences of NbRLP1
DNA name	Sequences (5' to 3')
2.91 kbp NbRLP1 (MW924093)	ATGATGATGGTTCCCAAATTATCTTCTCTTCTTCAGTTTTTCACTCTCTTATATCTCTTTGCAGTTACTTTTGCTGCTTCCACAGAGGAAGCAACTGCTCTCCTAAAATGGAAAGCTACTTTCAAGAACCAGAATAATTCCTTATTGGCTTCATGGACAGAAATTAGTTCTAATGCATGCAGGGATTGGTATGGAGTTGAATGCTTTAATGGCAGGGTGAGCAAGTTGGATATTCCAGATGCTAGTATTATTGGTACACTCTATGATTTTCCATTTTCATCTCTCCATTTTCTTGAATATGTTGATCTTAGCATGAACAATCTCTATGGCACCATCCCACCTGAAATTGGCAAACTTGCTAATCTTGTCTATCTTGACTTGTCGCTCAATCAGATTTCA…
1.42 kbp NbRLP1 (MW924094)	ATGATGATGGTTCCCAAATTATCTTCTCTTCTTCAGTTTTTCACTCTCTTATATCTCTTTGCAGTTACTTTTGCTGCTTCCACAGAGGAAGCAACTGCTCTCCTAAAATGGAAAGCTACTTTCAAGAACCAGAATAATTCCTTATTGGCTTCATGGACAGAAATTAGTTCTAATGCATGCAGGGATTGGTATGGAGTTGAATGCTTTAATGGCAGGGTGAGCAAGTTGGATATTCCAGATGCTAGTATTATTGATTTGGGTAGAAACAATATGAAGGGAGAAATACCGCAATGTTTCGGCAATATGAGTGATTATCTTGAGATTTTGGATATGCACGGCAACAATCTTTCTGGTACTCTTCCAATAACTTTTAGCACTAGAAGTGTACTTAGAAGCTTC…
C. Synthesized DNA used in this study
DNA name	Sequences (5' to 3')
TAP tag	GCTAAGGAAACTGCTGCTGCTAAGTTCGAGAGACAACATATGGATTCTATCAACGAAAACCTTTACTTTCAAGGTGCTGCTAAGTTTGGATTGGCTCAGCATGATGAGGCTGTTGATAACAAGTTCAATAAGGAACAACAGAATGCTTTTTACGAGATTCTTCATTTGCCTAATCTTAATGAAGAGCAAAGGAATGCTTTTATTCAGTCATTGAAGGATGATCCATCTCAATCAGCTAATCTTTTGGCTGAAGCTAAGAAACTTAATGATGCTCAGGCTCCTAAGGTGGATAATAAATTTAACAAGGAACAACAGAACGCTTTCTACGAGATCCTTCATTTGCCTAACCTTAACGAAGAGCAAAGAAACGCTTTTATTCAGTCTCTTAAAGATGATCCT…
